# Supplementary material for: Lunar Phases and Emergency Department Visits for Renal Colic Due to Ureteral Calculus
Source: PLoS One. 2016 Jun 14;11(6):e0157589. doi: 10.1371/journal.pone.0157589 (PMC4907477; doi:10.1371/journal.pone.0157589)
Supplement: S1 Table — (XLSX) [file pone.0157589.s001.xlsx]

## Sheet: Sheet1
S1 Table. Renal Colic Diagnoses by Moon Phases
	Full Moon	New Moon	Normal Days	Total
Aug-12	2	5	11	18
Sep-12	1	0	8	9
Oct-12	8	3	13	24
Nov-12	6	7	13	26
Dec-12	3	3	14	20
Jan-13	5	2	19	26
Feb-13	3	2	16	21
Mar-13	6	3	19	28
Apr-13	6	6	17	29
May-13	3	2	30	35
Jun-13	2	5	25	32
Jul-13	3	2	20	25
Aug-13	8	7	19	34
Sep-13	2	3	17	22
Oct-13	3	4	15	22
Nov-13	3	8	15	26
Dec-13	8	6	16	30
Jan-14	3	3	18	24
Feb-14	2	1	19	22
Mar-14	3	2	16	21
Apr-14	4	6	8	18
May-14	2	3	7	12
Jun-14	1	5	19	25
Jul-14	3	1	6	10
	90	89	380	559
